# Supplementary material for: Preclinical safety profile of a liver-localized mitochondrial uncoupler: OPC-163493
Source: EXCLI J. 2022 Jan 11;21:213–35. doi: 10.17179/excli2021-4414 (PMC8859645; doi:10.17179/excli2021-4414)
Supplement: Supplementary tables [file EXCLI-21-213-s-001.xlsx]

## Sheet: Supplementary Table 1
Supplementary Table 1: Physicochemical property of M29501
Characteristic	M29501
Chemical formula	C20H16F3N5O6S
Molecular Weight	511.432
Chemical structure
Physicochemical Property	White powder

## Sheet: Supplementary Table 2
Supplementary Table 2: Experimental designs for general toxicology studies
Species	Strain	Route	Dosing Period	Recovery Period	Dose	GLP
Single Dose Toxicity
Rat	SD	gavage	1D		300, 1000, 2000 mg/kg	N
Dog	Beagle	capsule	1D		300, 600 mg/kg	N
Monkey	Cynomolgus	gavage	1D		300, 1000 mg/kg	N
Repeated Dose Toxicity
Rat	SD	gavage	14D		0, 100, 300, 600 mg/kg	N
Rat	SD	gavage	4W	4W	0, 30, 100, 300 mg/kg	Y
Rat	SD	gavage	13W		0, 10, 30, 100 mg/kg	Y
Dog	Beagle	capsule	13D		0, 3, 10, 100, 600 mg/kg	N
Dog	Beagle	capsule	4W	4W	0, 3, 10, 100 mg/kg	Y
Dog	Beagle	capsule	13W		0, 3, 10, 50 mg/kg	Y
Monkey	Cynomolgus	gavage	13D		0, 10, 100, 1000 mg/kg	N
Monkey	Cynomolgus	gavage	4W	4W	0, 10, 30, 50 mg/kg	Y
Monkey	Cynomolgus	gavage	13W		0, 10, 20, 40 mg/kg	Y

## Sheet: Supplementary Table 3
Supplementary Table 3: Observations, measurements and examinations for toxicity studies
Species	Period	General Condition	Body Weight	Food Consumption	Necropsy
Rat	1D	◯	◯	◯	◯
Dog	1D	◯	◯	◯
Monkey	1D	◯	◯	◯	◯
Species	Period	General Condition	Body Weight	Food Consumption	Hematology	Blood Biochemistry	Urinalysis	Ophthalmology	Necropsy	Organ Weight	Histopathology	Toxicokinetics	Body Temperature	Electron Microscopy
Rat	14D	◯	◯	◯	◯	◯			◯	◯	◯	◯
Rat	4W	◯	◯	◯	◯	◯	◯	◯	◯	◯	◯	◯	◯	◯
Rat	13W	◯	◯	◯	◯	◯	◯	◯	◯	◯	◯	◯	◯	◯
Species	Period	General Condition	Body Weight	Food Consumption	Hematology	Blood Biochemistry	Urinalysis	Ophthalmology	Necropsy	Organ Weight	Histopathology	Toxicokinetics	Body Temperature	ECG	Audition	Electron Microscopy	ERG
Dog	14D	◯	◯	◯	◯	◯			◯	◯	◯	◯	◯	◯
Dog	4W	◯	◯	◯	◯	◯	◯	◯	◯	◯	◯	◯	◯	◯	◯	◯
Dog	13W	◯	◯	◯	◯	◯	◯	◯	◯	◯	◯	◯	◯	◯	◯	◯	◯
Species	Period	General Condition	Body Weight	Food Consumption	Hematology	Blood Biochemistry	Urinalysis	Ophthalmology	Necropsy	Organ Weight	Histopathology	Toxicokinetics	Body Temperature	ECG	Audition	Urinary Biomarker	ERG
Monkey	14D	◯	◯	◯	◯	◯			◯	◯	◯	◯	◯	◯
Monkey	4W	◯	◯	◯	◯	◯	◯	◯	◯	◯	◯	◯	◯	◯	◯	◯
Monkey	13W	◯	◯	◯	◯	◯	◯	◯	◯	◯	◯	◯	◯	◯	◯	◯	◯

## Sheet: Supplementary Table 4
Supplementary Table 4: Single-dose oral toxicity study in rats
Dose (mg/kg)	300	1000	2000
Number of Animals	M: 3, F: 3	M: 3, F: 3	M: 3, F: 3
Number of Deaths	M: 0, F: 0	M: 0, F: 1 (Day 1)	M: 3 (Days 1, 3),
			F: 3 (Days 1, 5)
General Condition
Dead Animals	Not applicable	M: Not applicable	M, F: Hypoactivity, salivation, palenessb, labored breathingb, and rigor mortisa
		F: Hypoactivity and rigor mortisa	M: Nasal hemorrhageb, stains around the nose, and flaccidity and dilatation of scrotum
			F: abdominal wetness with urine
Surviving Animals	NA	M, F: Hypoactivity	Not applicable
		M: Salivation and flaccidity and dilatation of scrotum
		F: Loose stool, stains in the periproct, and abdominal wetness with urine
Body Weight	NA	M, F: Suppressed gain weight (Day 3)	M: Decreased weight (Day 2)
			F: Decreased weight (Day 3)
Food Consumption	NA	M, F: Low food consumption (Day 1)	M: Low food consumption (Day 1)
			F: Low food consumption (Day 1, 2)
Necropsy
Dead Animals	Not applicable	M: Not applicable	M, F: Incomplete collapse and dark red foci in the lung
		F: Incomplete collapse and dark red foci in the lung	M: Pale discoloration of the spleen
Surviving Animals	NA	NA	Not applicable
Approximate Lethal Dose (mg/kg)	M: 1000-2000, F: 300-1000
F = females; M = males; NA = no abnormality. aFinding was observed immediately after death. bFindings were observed immediately before death.

## Sheet: Supplementary Table 5
Supplementary Table 5: Two-week repeated-dose oral toxicity study in rats
Dose (mg/kg/day)		0 (Control)a	100	300	600
Number of Animals		M: 6, F: 6	M: 6, F: 6	M: 6, F: 6	M: 6, F: 6
Number of Deaths or Moribund Sacrifice		M: 0, F: 0	M: 0, F: 0	M: 0, F: 0	M: 3, F: 3
General Condition
Dead or Moribund Sacrificed Animals		Not applicable			M, F: Hypoactivity M: Flaccidity and dilation of the scrotum and salivation
Surviving Animals		NA	NA	F: Hypoactivity M: NA	M, F: Hypoactivity M: Flaccidity and dilation of the scrotum
Body Weight
Dead or Moribund Sacrificed Animals		Not applicable			M, F: Low body weight
Surviving Animals		NA	NA	M, F: Decreased weight gain	M: Decreased weight and weight gain F: Decreased weight gain
Food Consumption
Dead or Moribund Sacrificed Animals		Not applicable			M, F: Low
Surviving Animals		NA	NA	M: Decreased	M, F: Decreased
Hematology
Moribund Sacrificed Animals		Not applicable			M, F: Decreased Plat F: Increased RET, MCV, Decreased Hb, Ht, RBC, WBC, Lym
Surviving Animals		NA	NA	M: Increased RET, MCV F: NA	M: Increased RET, MCV, Decreased Plat F: Increased RET, MCV
Blood Biochemistry
Moribund Sacrificed Animals		Not applicable			M, F: Increased AST, ALT, ALP, LDH, BUN M: Increased CK, CHO, PL, TG, Decreased P F: Increased TBI, Decreased Ca
Surviving Animals		NA	F: Increased ALP, CHO, PL M: NA	M, F: Increased ALP, TBI M: Increased AST, ALT, BUN ,K, Decreased CK F: Increased CHO, PL, TG	M, F: Increased ALP, BUN M: Increased AST, ALT, CHO, PL, TBI Decreased P F: Increased K
Necropsy
Dead or Moribund Sacrificed Animals		Not applicable			M, F: Soiled fur, incomplete collapse and discolored focus of the lung, focal change of the liver, enlargement of the adrenal, small amount of the adipose tissue M: Small size of the thymus, gas in the stomach, small size of the prostate and the seminal vesicle F: Rigor mortisb
Surviving Animals		NA	NA	M, F:Rigor mortisb,small amount of the adipose tissue	M: Small size of the thymus F: Rigor mortisb
Organ Weights		NA	M, F: Increased Liver	M, F: Increased Liver F: Increased adrenal, Decreased ovary	M, F: Increased liver M: Decreased thymus, spleen, prostate, seminal vesicle F: Increased adrenal, Decreased spleen, ovary
Histopathology
Dead or Moribund Sacrificed Animals		Not applicable			M, F: balloon-like hepatocytes, atrophy in thymus and mesenteric lymph node, atrophy of the acinar cells in parotid gland M: focal necrosis hepatocytes, necrosis of the hepatocytes in central zone of lobules, hypertrophy of transitional cells in the renal pelvis, hypertrophy of the transitional cells in ureter and urinary bladder, atrophy in seminal vesicle, degeneration/necrosis of the germ cell…
Surviving Animals		NA	F:Liver: Hypertrophy of the hepatocytes	M, F: Hypertrophy of the hepatocyte, granular eosinophilic cytoplasm of the hepatocytes	M: hypertrophy of the transitional cells in the renal pelvis, hypertrophy of the transitional cells in ureter and urinary bladder, atrophy in thymus and seminal vesicle, atrophy of the acinar cells in sublingual gland and parotid gland, degeneration/necrosis of the germ cells in testis, exfoliated germinal epithelial cells in the epididymal duct F: hypertrophy and granular eosinophilic cytoplasm …
ToxicokineticsC
Number of Animals			M: 6, F: 6	M: 6d, F: 6	M: 6, F: 6
OPC-163493 Cmax (μg/mL)	M	Day 1	28.95	43.53	The animals of the 600 mg/kg satellite group were excluded in this study before the administration since blood sampling for toxicokinetics could not perform after two-week repeated dose.
		Day 14	31.52	87.29
	F	Day 1	39.82	57.5
		Day 14	44.61	102.9
OPC-163493 AUC24h (μg∙h/mL)	M	Day 1	301.1	613.4
		Day 14	312.4	1366
	F	Day 1	371.1	340.6
		Day 14	931.1	1294
Day 1 = first day of administration; F = female; M = male; NA = no abnormality aThe vehicle (5% gum arabic aques solution) was administered. bThis finding was considered to be attributable to pharmacological action. cValues for each sex are the mean for 3 animals. dOne male at 300 mg/kg/day was found dead on Day 3.

## Sheet: Supplementary Table 6
Supplementary Table 6: Thirteen-week repeated-dose oral toxicity study in rats
Dose (mg/kg/day)	0 (Control)a		10		30		100
Number of Animals	M: 10, F: 10		M: 10, F: 10		M: 10, F: 10		M: 10, F: 10
Number of Deaths	M: 0, F: 0		M: 0, F: 0		M: 0, F: 0		M: 0, F: 0
General Condition	NA		NA		NA		NA
Body Weight	NA		NA		NA		NA
Food Consumption	NA		NA		NA		M: Increased
Body temperature	NA		NA		NA		M:Increasedb
Hematology	NA		NA		M: Shortening APTT		M, F: Shortening APTT
Blood Biochemistry	NA		NA		NA		M, F: Increased TBI, CHO
Urinalysis	NA		NA		NA		NA
Ophthalmology	NA		NA		NA		NA
Necropsy	NA		NA		NA		F: Rigor mortisb
Organ Weight	NA		NA		NA		M, F: Increased liver
Histopathology	NA		NA		M: Hypertrophy of the hepatocytes		M, F: Hypertrophy of the hepatocytes
Electron Microscopy (Liver)	NA		NE		NE		NA
NOAEL	M, F: 100 mg/kg/day
Toxicokineticsc
Number of Animalsd	M: 3, F: 3		M: 6, F: 6		M: 6, F: 6		M: 9, F: 9c
Cmax (μg/mL)/AUC24h (μg∙h/mL)			Cmax	AUC	Cmax	AUC	Cmax	AUC
OPC-163493	M	Day 1	3.491	33.15	10.97	107.1	35.93	344.6
		Week 13	4.688	43.01	15.85	144	36.16	459.1
	F	Day 1	3.149	34.08	17.26	167.8	40.69	349
		Week 13	6.638	49.62	20.13	163.6	56.16	477
M29501	M	Day 1	0.8732	7.144	2.007	18.85	6.67	68.57
		Week 13	0.8719	7.374	2.577	23.48	9.635	124.5
	F	Day 1	0.5062	4.318	1.77	17.77	3.685	33.69
		Week 13	0.7316	5.283	2.386	19.99	6.978	69.52
Day 1 = first day of administration; F = female; M = male; NA = no abnormality; NE = not examined. aThe vehicle (5% gum arabic aques solution) was administered. bThis finding was considered to be attributable to pharmacological action. cValues for each sex are the mean for 3 animals.

## Sheet: Supplementary Table 7
Supplementary Table 7: Single-dose oral toxicity study in dogs
Dose (mg/kg)	300	600
Number of Animals	M: 1, F: 1	M: 1, F: 1
Number of Deaths	M: 0, F: 0	M: 0, F: 0
General Condition	M, F: Vomiting F: Diarrhea and loose stool	M, F: Vomiting F: Diarrhea
Body Weight	NA	NA
Food Consumption	M, F: Low food consumption (Day 1)	M: Low food consumption (Day 8)
F = females; M = males; NA = no abnormality.

## Sheet: Supplementary Table 8
Supplementary Table 8: Two-week repeated-dose oral toxicity study in dogs
Dose (mg/kg/day)	0 (Control)a		3	10	100	600
Number of Animals	M: 2, F: 2		M: 2, F: 2	M: 2, F: 2	M: 2, F: 2	M: 2, F: 2
Number of Deaths	M: 0, F: 0		M: 0, F: 0	M: 0, F: 0	M: 0, F: 0	M: 0, F: 0
General Condition	NA		NA	F: Vomiting	M, F: Vomiting M: Diarrhea, stool containing test article-like substance	M, F: Vomiting, diarrhea, salivation, stool containing test article-like substance M: Stool with red materials F: Mucous stool, loose stool, cyanosis, tachypnea, hypoactivity, creeping, emaciation, eye discharge
Body Weight	NA		NA	NA	M, F: Decreased
Food Consumption	NA		NA	NA	NA	M, F: Decreased
Hematology	NA		NA	NA	NA	M, F: Decreased Eos F: Increased WBC, Neut, Decreased Hb, Ht, RBC, Lym, Ret
Blood Biochemistry	NA		NA	NA	NA	M, F: Decreased Cl M: Increased BUN, Decreased Glu F: Increased TBI, ALP, PL, Decreased BUN, Na, K
Body Temperature	NA		NA	NA	NA	NA
Electrocardiography	NA		NA	NA	NA	NA
Necropsy	NA		NA	NA	NA	F: Abnormal contents in the gallbladder, recessed area of the stomach, a small amount of adipose tissue
Organ Weight	NA		NA	NA	NA	M: Decreased spleen, prostate
Histopathology	NA		NA	NA	M: necrosis of the mucosal epithelium in the renal pelvis F:thinning of the mucosal epithelium in the renal pelvis, hyperplasia of the mucosal epithelium covering the renal papilla, meningitis with hemorrhage	M, F: thinning of the mucosal epithelium in the renal pelvis, increase of mitotic figures in the mucosal epithelium in the renal pelvis and pyelitis, hypertrophy of the cortical cells at the glomerulosa/fasciculata boundary, necrosis of the zona glomerulosa cells, focal atrophy in parotid, atrophy in thymus, atrophy of the follicles in spleen, mandibular, mesenteric lymph nodes and Peyer’s patch …
Toxicokineticsa
OPC-163493 Cmax (μg/mL)	M	Day 1	3.339	6.532	22.19	17.9
		Day 14	2.246	5.586	16.66	53.91
	F	Day 1	2.766	3.361	8.298	16.29
		Day 14	2.493	6.804	10.11	74.71
OPC-163493 AUC24h (μg∙h/mL)	M	Day 1	21.59	72.49	305	243.9
		Day 14	11.04	53.48	131.5	660.8
	F	Day 1	22.84	24.56	156.7	257.9
		Day 14	12.18	43.66	51.26	959.8
Day 1 = first day of administration; F = females; M = males; NA = no abnormality. aValues for each sex are the mean for 2 animals.

## Sheet: Supplementary Table 9
Supplementary Table 9: Thirteen-week repeated-dose oral toxicity study in dogs
Dose (mg/kg/day)	0 (Control)a		3		10		50
Number of Animals	M: 4, F: 4		M: 4, F: 4		M: 4, F: 4		M: 4, F: 4
Number of Deaths	M: 0, F: 0		M: 0, F: 0		M: 0, F: 0		M: 0, F: 0
General Condition	NA		NA		M: Stool containing test article-like substance F: Loose stool		M, F: Stool containing test article-like substance M: Bloody stool F: Loose stool
Body Weight	NA		NA		NA		M: Decreased F: NA
Food Consumption	NA		NA		NA		M: Decreased F: NA
Hematology	NA		NA		NA		M: Increased WBC, Neut F: NA
Blood Biochemistry	NA		NA		NA		NA
Urinalysis	NA		NA		NA		NA
Ophthalmology	NA		NA		NA		NA
Electroretinography	NA		NA		NA		NA
Audiology	NA		NA		NA		NA
Electrocardiography	NA		NA		NA		NA
Body Temperature	NA		NA		NA		NA
Necropsy	NA		NA		NA		M: Intussusception of the ileum, ascites in the abdominal cavity, right eye discharge, discolored focus of the mucosa in the stomach, abdominal contents and distention in the gallbladder, congenital defect of the left kidney F: NA
Organ Weight	NA		NA		M: Increased liver		M: Increased liver, Decreased thymus F: NA
Histopathology	NA		NA		NA		M: atropy in thymus, necrosis and hemorrhage of the intestinal wall and peritonitis in ileum, hemorrhage in the mucosa in stomach, lymphadenitis in mesenteric lymph node, focal inflammation of the esophageal gland in esophagus F: eosinophilic granules in the proximal tubular epithelium
Electron Microscopy	NA		Not performed		Not performed		F: lipofuscin granules were observed as dense bodies which are single-membrane-bound structure and contain lipid droplets M: not performed
NOAEL	M: 10 mg/kg/day, F: 50 mg/kg/day
Toxicokineticsb
Cmax (μg/mL)/AUC24h (μg∙h/mL)			Cmax	AUC	Cmax	AUC	Cmax	AUC
OPC-163493	M	Day 1	3.694	31.81	5.459	57.57	10.71	144.5
		Week 13	3.953	35.7	7.604	57.92	18.03	203.7
	F	Day 1	3.461	31.76	6.055	74.13	15.49	195
		Week 13	3.08	21.38	7.769	60.78	13.97	146.2
M29501	M	Day 1	0.02285	0.2174	0.04652	0.4454	0.2155	2.437
		Week 13	0.01981	0.195	0.07559	0.5629	1.311	14.68
	F	Day 1	0.02013	0.1766	0.04233	0.488	0.1719	1.905
		Week 13	0.01842	0.1107	0.07631	0.5459	0.2707	2.143
Day 1 = first day of administration; F = females; M = males; NA = no abnormality. aEmpty gelatin capsules were administered. bValues for each sex are the mean for 4 animals.

## Sheet: Supplementary Table 10
Supplementary Table 10: Single-dose oral toxicity study in monkeys
Dose (mg/kg)	300	1000
Number of Animals	M: 1, F: 1	M: 1, F: 1
Number of Deaths	M: 0, F: 0	M: 0, F: 0
General Condition	M, F: Vomiting	M, F: Vomiting
Body Weight	NA	NA
Food Consumption	NA	M: Decreased
F = females; M = males; NA = no abnormality.

[truncated: 2 more sheets: Supplementary Table 11, Supplementary Table 12]
